# Supplementary material for: A new perspective on word order preferences: the availability of a lexicon triggers the use of SVO word order
Source: Front Psychol. 2015 Aug 13;6:1183. doi: 10.3389/fpsyg.2015.01183 (PMC4534792; doi:10.3389/fpsyg.2015.01183)
Supplement: S2 Dataset — The data collected during the experiment. [file DataSheet1.XLSX]

## Sheet: Sheet1
FARSI GROUP									ITALIAN GROUP
subject	SVO	SOV	OSV	OVS	VSO	VOS			subject	SVO	SOV	OSV	OVS	VSO	VOS
1	7	4	0	0	1	4			1	16	0	0	0	0	0
2	1	13	2	0	0	0			2	5	10	0	0	0	0
3	16	0	0	0	0	0			3	16	0	0	0	0	0
4	1	3	4	8	0	0			4	8	0	1	3	0	4
5	15	1	0	0	0	0			5	16	0	0	0	0	0
6	16	0	0	0	0	0			6	2	2	2	3	2	4
7	8	0	0	0	0	7			7	11	2	0	0	3	0
8	15	1	0	0	0	0			8	4	1	0	3	4	4
9	7	3	1	2	1	2			9	8	0	1	7	0	0
10	10	0	3	0	0	3			10	7	5	3	1	0	0
11	14	2	0	0	0	0			11	2	1	1	1	6	0
12	15	1	0	0	0	0			12	16	0	0	0	0	0
13	16	0	0	0	0	0			13	16	0	0	0	0	0
14	7	0	0	8	1	0			14	1	1	1	0	5	8
15	1	1	2	7	0	5			15	16	0	0	0	0	0
16	14	1	1	0	0	0			16	16	0	0	0	0	0
17	2	3	3	2	0	6			17	16	0	0	0	0	0
18	0	0	0	1	3	12			18	16	0	0	0	0	0
19	16	0	0	0	0	0			19	16	0	0	0	0	0
20	16	0	0	0	0	0			20	14	1	0	0	0	1
21	16	0	0	0	0	0			21	13	1	1	0	1	0
22	16	0	0	0	0	0			22	16	0	0	0	0	0
23	4	12	0	0	0	0			23	16	0	0	0	0	0
24	0	16	0	0	0	0			24	16	0	0	0	0	0
25	1	3	2	5	0	5			25	16	0	0	0	0	0
26	16	0	0	0	0	0			26	16	0	0	0	0	0
27	1	15	0	0	0	0			27	16	0	0	0	0	0
28	6	2	0	6	1	1			28	11	5	0	0	0	0
